# Supplementary material for: Genetic and Phenotypic Characterization of Subclinical Mastitis-Causing Multidrug-Resistant Staphylococcus aureus
Source: Antibiotics (Basel). 2023 Aug 23;12(9):1353. doi: 10.3390/antibiotics12091353 (PMC10525230; doi:10.3390/antibiotics12091353)
Supplement: Supplementary file 1 [file antibiotics-12-01353-s001.zip]

Archive with 1 entries (1 files):
- antibiotics-2542757-supplementary.pdf
